# Supplementary material for: Multi-Objective Algorithm for Blood Supply via Unmanned Aerial Vehicles to the Wounded in an Emergency Situation
Source: PLoS One. 2016 May 10;11(5):e0155176. doi: 10.1371/journal.pone.0155176 (PMC4862655; doi:10.1371/journal.pone.0155176)
Supplement: S1 File — (ZIP) [file pone.0155176.s001.zip]

Archive with 10 entries (9 files):
- dataset/
- dataset/E-n101-k14.vrp
- dataset/E-n22-k4.vrp
- dataset/E-n23-k3.vrp
- dataset/E-n30-k3.vrp
- dataset/E-n30-k4.vrp
- dataset/E-n33-k4.vrp
- dataset/E-n51-k5.vrp
- dataset/E-n76-k14.vrp
- dataset/E-n76-k7.vrp
