# Supplementary material for: Multi-Objective Algorithm for Blood Supply via Unmanned Aerial Vehicles to the Wounded in an Emergency Situation
Source: PLoS One. 2016 May 10;11(5):e0155176. doi: 10.1371/journal.pone.0155176 (PMC4862655; doi:10.1371/journal.pone.0155176)
Supplement: S1 File — (ZIP) [file pone.0155176.s001.zip › dataset/E-n101-k14.vrp]

NAME : E-n101-k14
COMMENT : (Christophides and Eilon, Min no of trucks: 14, Best value: 1077)
TYPE : CVRP
DIMENSION : 101
EDGE_WEIGHT_TYPE : EUC_2D
CAPACITY : 112
NODE_COORD_SECTION
1 35 35
2 41 49
3 35 17
4 55 45
5 55 20
6 15 30
7 25 30
8 20 50
9 10 43
10 55 60
11 30 60
12 20 65
13 50 35
14 30 25
15 15 10
16 30 5
17 10 20
18 5 30
19 20 40
20 15 60
21 45 65
22 45 20
23 45 10
24 55 5
25 65 35
26 65 20
27 45 30
28 35 40
29 41 37
30 64 42
31 40 60
32 31 52
33 35 69
34 53 52
35 65 55
36 63 65
37 2 60
38 20 20
39 5 5
40 60 12
41 40 25
42 42 7
43 24 12
44 23 3
45 11 14
46 6 38
47 2 48
48 8 56
49 13 52
50 6 68
51 47 47
52 49 58
53 27 43
54 37 31
55 57 29
56 63 23
57 53 12
58 32 12
59 36 26
60 21 24
61 17 34
62 12 24
63 24 58
64 27 69
65 15 77
66 62 77
67 49 73
68 67 5
69 56 39
70 37 47
71 37 56
72 57 68
73 47 16
74 44 17
75 46 13
76 49 11
77 49 42
78 53 43
79 61 52
80 57 48
81 56 37
82 55 54
83 15 47
84 14 37
85 11 31
86 16 22
87 4 18
88 28 18
89 26 52
90 26 35
91 31 67
92 15 19
93 22 22
94 18 24
95 26 27
96 25 24
97 22 27
98 25 21
99 19 21
100 20 26
101 18 18
DEMAND_SECTION
1 0
2 10
3 7
4 13
5 19
6 26
7 3
8 5
9 9
10 16
11 16
12 12
13 19
14 23
15 20
16 8
17 19
18 2
19 12
20 17
21 9
22 11
23 18
24 29
25 3
26 6
27 17
28 16
29 16
30 9
31 21
32 27
33 23
34 11
35 14
36 8
37 5
38 8
39 16
40 31
41 9
42 5
43 5
44 7
45 18
46 16
47 1
48 27
49 36
50 30
51 13
52 10
53 9
54 14
55 18
56 2
57 6
58 7
59 18
60 28
61 3
62 13
63 19
64 10
65 9
66 20
67 25
68 25
69 36
70 6
71 5
72 15
73 25
74 9
75 8
76 18
77 13
78 14
79 3
80 23
81 6
82 26
83 16
84 11
85 7
86 41
87 35
88 26
89 9
90 15
91 3
92 1
93 2
94 22
95 27
96 20
97 11
98 12
99 10
100 9
101 17
DEPOT_SECTION
 1
 -1
EOF
