# Supplementary material for: Multi-Objective Algorithm for Blood Supply via Unmanned Aerial Vehicles to the Wounded in an Emergency Situation
Source: PLoS One. 2016 May 10;11(5):e0155176. doi: 10.1371/journal.pone.0155176 (PMC4862655; doi:10.1371/journal.pone.0155176)
Supplement: S1 File — (ZIP) [file pone.0155176.s001.zip › dataset/E-n22-k4.vrp]

NAME : E-n22-k4
COMMENT : (Christophides and Eilon, Min no of trucks: 4, Optimal value: 375)
TYPE : CVRP
DIMENSION : 22
EDGE_WEIGHT_TYPE : EUC_2D
CAPACITY : 6000
NODE_COORD_SECTION
1 145 215
2 151 264
3 159 261
4 130 254
5 128 252
6 163 247
7 146 246
8 161 242
9 142 239
10 163 236
11 148 232
12 128 231
13 156 217
14 129 214
15 146 208
16 164 208
17 141 206
18 147 193
19 164 193
20 129 189
21 155 185
22 139 182
DEMAND_SECTION
1 0
2 1100
3 700
4 800
5 1400
6 2100
7 400
8 800
9 100
10 500
11 600
12 1200
13 1300
14 1300
15 300
16 900
17 2100
18 1000
19 900
20 2500
21 1800
22 700
DEPOT_SECTION
 1
 -1
EOF
