# Supplementary material for: Multi-Objective Algorithm for Blood Supply via Unmanned Aerial Vehicles to the Wounded in an Emergency Situation
Source: PLoS One. 2016 May 10;11(5):e0155176. doi: 10.1371/journal.pone.0155176 (PMC4862655; doi:10.1371/journal.pone.0155176)
Supplement: S1 File — (ZIP) [file pone.0155176.s001.zip › dataset/E-n23-k3.vrp]

NAME : E-n23-k3
COMMENT : (Christophides and Eilon, Min no of trucks: 3, Optimal value: 569)
TYPE : CVRP
DIMENSION : 23
EDGE_WEIGHT_TYPE : EUC_2D
CAPACITY : 4500
NODE_COORD_SECTION
1 266 235
2 295 272
3 301 258
4 309 260
5 217 274
6 218 278
7 282 267
8 242 249
9 230 262
10 249 268
11 256 267
12 265 257
13 267 242
14 259 265
15 315 233
16 329 252
17 318 252
18 329 224
19 267 213
20 275 192
21 303 201
22 208 217
23 326 181
DEMAND_SECTION
1 0
2 125
3 84
4 60
5 500
6 300
7 175
8 350
9 150
10 1100
11 4100
12 225
13 300
14 250
15 500
16 150
17 100
18 250
19 120
20 600
21 500
22 175
23 75
DEPOT_SECTION
 1
 -1
EOF
