# Supplementary material for: Multi-Objective Algorithm for Blood Supply via Unmanned Aerial Vehicles to the Wounded in an Emergency Situation
Source: PLoS One. 2016 May 10;11(5):e0155176. doi: 10.1371/journal.pone.0155176 (PMC4862655; doi:10.1371/journal.pone.0155176)
Supplement: S1 File — (ZIP) [file pone.0155176.s001.zip › dataset/E-n30-k3.vrp]

NAME : E-n30-k3
COMMENT : (Christophides and Eilon, Min no of trucks: 3, Optimal value: 534)
TYPE : CVRP
DIMENSION : 30
EDGE_WEIGHT_TYPE : EUC_2D
CAPACITY : 4500
NODE_COORD_SECTION
1 162 354
2 218 382
3 218 358
4 201 370
5 214 371
6 224 370
7 210 382
8 104 354
9 126 338
10 119 340
11 129 349
12 126 347
13 125 346
14 116 355
15 126 335
16 125 355
17 119 357
18 115 341
19 153 351
20 175 363
21 180 360
22 159 331
23 188 357
24 152 349
25 215 389
26 212 394
27 188 393
28 207 406
29 184 410
30 207 392
DEMAND_SECTION
1 0
2 300
3 3100
4 125
5 100
6 200
7 150
8 150
9 450
10 300
11 100
12 950
13 125
14 150
15 150
16 550
17 150
18 100
19 150
20 400
21 300
22 1500
23 100
24 300
25 500
26 800
27 300
28 100
29 150
30 1000
DEPOT_SECTION
 1
 -1
EOF
