# Supplementary material for: Multi-Objective Algorithm for Blood Supply via Unmanned Aerial Vehicles to the Wounded in an Emergency Situation
Source: PLoS One. 2016 May 10;11(5):e0155176. doi: 10.1371/journal.pone.0155176 (PMC4862655; doi:10.1371/journal.pone.0155176)
Supplement: S1 File — (ZIP) [file pone.0155176.s001.zip › dataset/E-n33-k4.vrp]

NAME : E-n33-k4
COMMENT : (Christophides and Eilon, Min no of trucks: 4, Optimal value: 835)
TYPE : CVRP
DIMENSION : 33
EDGE_WEIGHT_TYPE : EUC_2D
CAPACITY : 8000
NODE_COORD_SECTION
1 292 495
2 298 427
3 309 445
4 307 464
5 336 475
6 320 439
7 321 437
8 322 437
9 323 433
10 324 433
11 323 429
12 314 435
13 311 442
14 304 427
15 293 421
16 296 418
17 261 384
18 297 410
19 315 407
20 314 406
21 321 391
22 321 398
23 314 394
24 313 378
25 304 382
26 295 402
27 283 406
28 279 399
29 271 401
30 264 414
31 277 439
32 290 434
33 319 433
DEMAND_SECTION
1 0
2 700
3 400
4 400
5 1200
6 40
7 80
8 2000
9 900
10 600
11 750
12 1500
13 150
14 250
15 1600
16 450
17 700
18 550
19 650
20 200
21 400
22 300
23 1300
24 700
25 750
26 1400
27 4000
28 600
29 1000
30 500
31 2500
32 1700
33 1100
DEPOT_SECTION
 1
 -1
EOF
