# Supplementary material for: Multi-Objective Algorithm for Blood Supply via Unmanned Aerial Vehicles to the Wounded in an Emergency Situation
Source: PLoS One. 2016 May 10;11(5):e0155176. doi: 10.1371/journal.pone.0155176 (PMC4862655; doi:10.1371/journal.pone.0155176)
Supplement: S1 File — (ZIP) [file pone.0155176.s001.zip › dataset/E-n51-k5.vrp]

NAME : E-n51-k5
COMMENT : (Christophides and Eilon, Min no of trucks: 5, Optimal value: 521)
TYPE : CVRP
DIMENSION : 51
EDGE_WEIGHT_TYPE : EUC_2D
CAPACITY : 160
NODE_COORD_SECTION
1 30 40
2 37 52
3 49 49
4 52 64
5 20 26
6 40 30
7 21 47
8 17 63
9 31 62
10 52 33
11 51 21
12 42 41
13 31 32
14 5 25
15 12 42
16 36 16
17 52 41
18 27 23
19 17 33
20 13 13
21 57 58
22 62 42
23 42 57
24 16 57
25 8 52
26 7 38
27 27 68
28 30 48
29 43 67
30 58 48
31 58 27
32 37 69
33 38 46
34 46 10
35 61 33
36 62 63
37 63 69
38 32 22
39 45 35
40 59 15
41 5 6
42 10 17
43 21 10
44 5 64
45 30 15
46 39 10
47 32 39
48 25 32
49 25 55
50 48 28
51 56 37
DEMAND_SECTION
1 0
2 7
3 30
4 16
5 9
6 21
7 15
8 19
9 23
10 11
11 5
12 19
13 29
14 23
15 21
16 10
17 15
18 3
19 41
20 9
21 28
22 8
23 8
24 16
25 10
26 28
27 7
28 15
29 14
30 6
31 19
32 11
33 12
34 23
35 26
36 17
37 6
38 9
39 15
40 14
41 7
42 27
43 13
44 11
45 16
46 10
47 5
48 25
49 17
50 18
51 10
DEPOT_SECTION
 1
 -1
EOF
