# Supplementary material for: Multi-Objective Algorithm for Blood Supply via Unmanned Aerial Vehicles to the Wounded in an Emergency Situation
Source: PLoS One. 2016 May 10;11(5):e0155176. doi: 10.1371/journal.pone.0155176 (PMC4862655; doi:10.1371/journal.pone.0155176)
Supplement: S1 File — (ZIP) [file pone.0155176.s001.zip › dataset/E-n76-k14.vrp]

NAME : E-n76-k14
COMMENT : (Christophides and Eilon, Min no of trucks: 14, Best value: 1032)
TYPE : CVRP
DIMENSION : 76
EDGE_WEIGHT_TYPE : EUC_2D
CAPACITY : 100
NODE_COORD_SECTION
1 40 40
2 22 22
3 36 26
4 21 45
5 45 35
6 55 20
7 33 34
8 50 50
9 55 45
10 26 59
11 40 66
12 55 65
13 35 51
14 62 35
15 62 57
16 62 24
17 21 36
18 33 44
19 9 56
20 62 48
21 66 14
22 44 13
23 26 13
24 11 28
25 7 43
26 17 64
27 41 46
28 55 34
29 35 16
30 52 26
31 43 26
32 31 76
33 22 53
34 26 29
35 50 40
36 55 50
37 54 10
38 60 15
39 47 66
40 30 60
41 30 50
42 12 17
43 15 14
44 16 19
45 21 48
46 50 30
47 51 42
48 50 15
49 48 21
50 12 38
51 15 56
52 29 39
53 54 38
54 55 57
55 67 41
56 10 70
57 6 25
58 65 27
59 40 60
60 70 64
61 64 4
62 36 6
63 30 20
64 20 30
65 15 5
66 50 70
67 57 72
68 45 42
69 38 33
70 50 4
71 66 8
72 59 5
73 35 60
74 27 24
75 40 20
76 40 37
DEMAND_SECTION
1 0
2 18
3 26
4 11
5 30
6 21
7 19
8 15
9 16
10 29
11 26
12 37
13 16
14 12
15 31
16 8
17 19
18 20
19 13
20 15
21 22
22 28
23 12
24 6
25 27
26 14
27 18
28 17
29 29
30 13
31 22
32 25
33 28
34 27
35 19
36 10
37 12
38 14
39 24
40 16
41 33
42 15
43 11
44 18
45 17
46 21
47 27
48 19
49 20
50 5
51 22
52 12
53 19
54 22
55 16
56 7
57 26
58 14
59 21
60 24
61 13
62 15
63 18
64 11
65 28
66 9
67 37
68 30
69 10
70 8
71 11
72 3
73 1
74 6
75 10
76 20
DEPOT_SECTION
 1
 -1
EOF
